# Supplementary material for: Data detailing the platelet acetyl-lysine proteome
Source: Data Brief. 2015 Oct 9;5:368–71. doi: 10.1016/j.dib.2015.09.020 (PMC4726637; doi:10.1016/j.dib.2015.09.020)
Supplement: Supplementary file 1 — Supplementary material [file mmc1.zip]

Archive with 3 entries (3 files):
- Aslan-DiB-coi_disclosure.pdf
- David-DiB-coi_disclosure.pdf
- McCarty-DiB-coi_disclosure.pdf
